# Supplementary material for: Local infiltration analgesia with bupivacaine and adrenaline does not reduce perioperative blood loss in total hip arthroplasty
Source: PLoS One. 2021 Sep 9;16(9):e0257202. doi: 10.1371/journal.pone.0257202 (PMC8428560; doi:10.1371/journal.pone.0257202)
Supplement: S1 File — (XLSX) [file pone.0257202.s001.xlsx]

## Sheet: Inflitrated hip age 70-79
Patient no	Gender	Age	Operative time	Weight	Height	BMI	Acetabulum size	Stem size	Drain output day 1	Drain output day 2	Total	Blood transfusion no of units	Initial					Day 1				Day 4				Day 6				Discharge					Blood volume	Blood loss at 24 hours			Blood loss at discharge			Blood transfusion ml		Total blood loss at discharge				Blood loss corrected for BMI
													Hb	HTC	RBC	PLT	INR	Hb	HTC	RBC	PLT	Hb	HTC	RBC	PLT	Hb	HTC	RBC	PLT	Hb	HTC	RBC	PLT
16	f	70	65	65	169	22.7583	58	11	470	140	610	2	12.9	39.3	4.83	456	1.06	9.2	28.3	3.41	208	11.3	34.9	4.06	228					11.3	34.9	4.06	228		2333.26	669.23			289.397			700		989.397				43.4741
19	f	70	80	70	174	23.1206	52	10	300	100	400	0	13.8	39.7	4.61	153	1.1	10.8	31.7	3.49	183	10.9	31.9	3.57	137					10.9	31.9	3.57	137		2498.66	543.187			525.081			0		525.081				22.7105
43	m	70	90	110	184	32.4905	62	17.5	250	170	420	1	14.8	44	4.73	159	1.1	10.4	32	3.37	168	9.8	29.7	3.02	200					9.8	29.7	3.02	200		4144.97	1232.29			1400.33			350		1750.33				53.8719
3	f	71	115	85	165	31.2213			355	260	615	2	13.7	40.8	4.51	164	1.14	9.9	29.2	3.34	119	11.4	32.9	3.73	132					11.4	32.9	3.73	132		2994.86	830.691			502.787			700		1202.79				38.5245
6	f	71	105	68	173	22.7204			250	180	430	2	11.7	35.4	4.16	256	1.01	9.8	28.9	3.53	2.6	9.1	27.4	3.22	211					9.1	27.4	3.22	211		2432.5	395.022			540.556			700		1240.56				54.6009
5	f	72	95	70	163	26.3465			200	130	330	2	13.6	41.5	5.21	449	1.03	12.9	39.8	5.07	399	13.7	41.8	5.14	393					13.7	41.8	5.14	393		2498.66	128.607			-18.3725			700		681.628				25.8717
22	f	72	105	83	166	30.1205	50	10	220	170	390	0	13.1	39.6	4.86	356	1.08	10.1	30.8	3.76	229	9.6	29.9	3.48	225					9.6	29.9	3.48	225		2928.7	670.694			782.477			0		782.477				25.9782
24	f	72	80	65	168	23.03	52	12.5	230	100	330	2	12.7	38.5	4.94	378	0.85	10.6	31.4	3.94	241	10.2	31	3.82	321					10.2	31	3.82	321		2333.26	385.815			459.303			700		1159.3				50.3387
25	f	72	90	72	167	25.8166	56	15	385	80	465	2	13.6	41.5	4.49	227	0.96	12.7	37.8	4.17	175	12.7	37.7	4.18	177					12.7	37.7	4.18	177		2564.82	169.731			169.731			700		869.731				33.6888
35	m	72	115	90	178	28.4055			120	70	190	2	15.1	44.6	5.15	282	1.1	14.1	42.4	4.77	189	13.7	38.9	4.47	267					13.7	38.9	4.47	267		3501.17	231.865			324.611			700		1024.61				36.0709
20	f	73	90	64	166	23.2254	52	12.5	290	265	555	2	13.2	39.1	4.08	166	1.17	11.6	33.4	3.74	107	10.2	29.4	3.25	140					10.2	29.4	3.25	140		2300.18	278.81			522.768			700		1222.77				52.6478
30	f	73	60	62	162	23.6244	54	12.5	575	210	785	4	15	45.2	5.25	204	0.94	12.1	35.2	4	132	10.2	30	3.46	170					10.2	30	3.46	170		2234.02	431.91			714.886			1400		2114.89				89.5211
37	m	73	110	76	173	25.3934			290	80	370	2	14.6	42.3	4.46	178	1.05	9.6	27.8	3.04	146	11	32.1	3.56	193					11	32.1	3.56	193		3050.5	1044.69			752.179			700		1452.18				57.1872
38	m	73	100	78	174	25.763			450	170	620	4	14.8	43	4.58	260	1.05	10.5	31.3	3.45	177	8.8	26.5	2.91	261	10	29.7	3.2	321	10	29.7	3.2	321		3114.88	905			1010.23			1400		2410.23				93.5541
33	f	74	85	70	168	24.8016	56	12.5	350	180	530	0	14	42.2	4.74	322	1.02	11.2	33.7	3.76	255	10.2	30.6	3.4	318					10.2	30.6	3.4	318		2498.66	499.732			678.208			0		678.208				27.3453
39	m	74	80	80	181	24.4193			470	180	650	0	14.2	41.2			1.19	10.8	31.5	3.87	112	10.8	31.6	3.74	178					10.8	31.6	3.74	178		3179.27	761.233			761.233			0		761.233				31.1734
50	m	74	80	75	171	25.6489	54	10	300	180	480	2	14	40.9	4.44	262	0.96	12.9	36.3	4.01	180	11.5	33.6	3.62	218					11.5	33.6	3.62	218		3018.31	237.153			538.984			700		1238.98				48.3055
12	f	75	100	67	168	23.7387	50	11	280	160	440	2	13.6	41.2	4.67	264	1.03	9.6	29	3.18	163	9.2	28.1	3.09	203	9.2	29.1	3.12	312	9.2	29.1	3.12	312		2399.42	705.712			776.283			700		1476.28				62.189
18	f	75	95	75	168	26.5731	52	7.5	520	150	670	2	12.7	37.3	4.33	338	1.2	12.2	36.4	4.28	271	12.9	37.5	4.44	351					12.9	37.5	4.44	351		2664.06	104.884			-41.9537			700		658.046				24.7636
26	f	75	110	70	169	24.5089	56	15	310	240	550	2	11.9	37.9	4.92	418	0.92	9.7	30.7	3.95	285	10.6	33.2	4.26	327					10.6	33.2	4.26	327		2498.66	461.937			272.963			700		972.963				39.6983
14	f	76	55	56	161	21.6041	52	9	500	300	800	2	13.1	39.1	4.44	338	1.08	10.4	30	3.54	225	8.5	25.3	2.78	187	11.4	34.1	3.71	329	11.4	34.1	3.71	329		2035.54	419.538			264.154			700		964.154				44.6283
36	m	76	95	88	173	29.4029			535	120	655	0	13.6	42.1	4.34	189	1.02	11.5	34.7	3.65	138	11.1	34.3	3.53	176					11.1	34.3	3.53	176		3436.78	530.68			631.762			0		631.762				21.4864
52	m	76	80	95	186	27.4598	60	12.5	470	140	610	2	13.9	40.8	4.39	161	0.96	12.8	36.1	4.02	137	12.6	36.2	3.88	157					12.6	36.2	3.88	157		3662.12	289.808			342.5			700		1042.5				37.9646
41	m	77	100	75	168	26.5731	56	12.5	340	120	460	4	12.3	37.2	4.17	220	1.04	10.5	30.4	3.58	159	8.1	23.7	2.73	203	10.4	30.8	3.58	244	10.4	30.8	3.58	244		3018.31	441.704			466.243			1400		1866.24				70.2305
48	m	77	75	65	168	23.03	58	15	580	180	760	0	14.9	44.9	5.01	210	1.14	10.9	33.7	3.72	135	10.4	32.1	3.54	174					10.4	32.1	3.54	174		2696.41	723.869			814.353			0		814.353				35.3604
8	f	78	125	85	169	29.7609			320	170	490	2	11.7	35.6	4.06	248	1	9.9	29.7	3.39	160	9.1	27.6	3.21	225					9.1	27.6	3.21	225		2994.86	460.748			665.524			700		1365.52				45.8832
31	f	79	75	75	168	26.5731	54	7.5	270	110	380	2	13.6	40.8	4.47	247	0.9	12.1	35.8	3.93	198	10.3	30.7	3.45	241					10.3	30.7	3.45	241		2664.06	293.83			646.426			700		1346.43				50.6687

## Sheet: Not Infiltrated hip age 70-79
Patient no	Gender	Age	Operative time	Weight	Height	BMI	Acetabulum size	Stem size		Drain output day 1	Drain output day 2	Total	Blood transfusion no of units	Initial					Day 1				Day 4				Day 6				Discharge					Blood volume	Blood loss at 24 hours		Blood loss at discharge		Blood transfusion ml		Total blood loss at discharge				Blood loss corrected for BMI
														Hb	HTC	RBC	PLT	INR	Hb	HTC	RBC	PLT	Hb	HTC	RBC	PLT	Hb	HTC	RBC	PLT	Hb	HTC	RBC	PLT	men
4	f	70	75	55	163	20.7008	56	12.5		280	120	400	2	13.9	41.4	4.63	351	1	11.7	34.7	4.12	246	10.6	32.6	3.76	301					10.6	32.6	3.76	301		2002.46	316.936		475.404		700		1175.4				56.7805
10	f	70	110	102	178	32.1929	54	11		290	175	465	2	13.5	39.2	4.33	234	1.08	13.1	39.6	4.54	197	10.8	33.2	3.75	265					10.8	33.2	3.75	265		3557.22	105.399		711.445		700		1411.44				43.8433
11	f	70	80	87	175	28.4082	48	7.5		450	80	530	2	15.9	45.7	5.07	333		14.4	41.2	4.62	222	13.6	39.5	4.47	287					13.6	39.5	4.47	287		3061.02	288.776		442.789		700		1142.79				40.2275
36	m	70	95	72	169	25.2092	62	17.5		365	115	480	2	15.5	45.6	5.17	140	1.31	10.6	30.9	3.5	91	9.3	27.5	3.18	141					9.3	27.5	3.18	141		2921.74	923.647		1168.7		700		1868.7				74.1276
37	m	70	85	70	170	24.2215	58	15		290	120	410	0	16.4	46.4	5.34	230	1.01	10.7	30.9	3.55	161	10.2	30.3	3.33	206					10.2	30.3	3.33	206		2857.36	993.108		1080.22		0		1080.22				44.5978
41	m	70	80	83	176	26.7949	65	11		440	200	640	0	14.9	41.8	5.15	197	1.06	12.5	35		164	11.1	31.5	3.86	210					11.1	31.5	3.86	210		3275.83	527.651		835.448		0		835.448				31.1793
7	f	71	80	60	158	24.0346	50	10		390	240	630	2	12.9	38.1	4.27	290	1	12.5	37.1	4.3	204	13.1	37.8	4.29	261					13.1	37.8	4.29	261		2167.86	67.2203		-33.6102		700		666.39				27.7263
16	f	71	90	73	169	25.5593	56	12.5		450	180	630	2	13.5	40	4.7	199	0.94	11.5	33.5	3.99	179	10.4	31.3	3.72	206					10.4	31.3	3.72	206		2597.9	384.874		596.555		700		1296.55				50.7273
2	f	72	90	67	167	24.0238	52	12.5		370	220	590	2	12.8	37.4	4.3	239	1.04	9.7	28.4	3.3	202	11.1	32.9	3.74	184					11.1	32.9	3.74	184		2399.42	581.109		318.673		700		1018.67				42.4026
19	f	73	80	70	166	25.4028	52	10		345	190	535	2	14.4	43.5	5.44	378	0.92	13.3	38.6	4.89	299	13.2	37.9	4.89	376					13.2	37.9	4.89	376		2498.66	190.87		208.222		700		908.222				35.7528
27	m	73	95	84	181	25.6402				70	305	375	0	14	42.7	4.77	190	1	11.6	34.8	3.93	160	10.4	31.5	3.65	212					10.4	31.5	3.65	212		3308.03	567.09		850.635		0		850.635				33.1758
26	m	74	105	82	175	26.7755				460	180	640	0	13.9	41.8			0.95	11.1	33.3	3.93	221	10.6	31.5	3.69	289					10.6	31.5	3.69	289		3243.64	653.396		770.074		0		770.074				28.7604
14	f	75	60	60	163	22.5827	50	7.5		270	140	410	2	13.3	40.3	4.87	207	1.06	9.2	28.1	3.42	171	11.1	33.9	4.09	174					11.1	33.9	4.09	174		2167.86	668.287		358.593		700		1058.59				46.8763
29	m	75	105	95	183	28.3675	60	12.5		670	240	910	2	13.3	40.8	4.75	148	1.11	12.9	38.5	4.59	122	11.3	34.2	4.02	143					11.3	34.2	4.02	143		3662.12	110.139		550.694		700		1250.69				44.0889
30	m	75	90	63	167	22.5896	52	10		465	90	555	2	14.6	41.8	4.39	180	0.99	14	40.2	4.34	146	10.8	32.8	3.42	189					10.8	32.8	3.42	189		2632.03	108.166		685.049		700		1385.05				61.3137
24	m	77	95	80	173	26.7299				650	230	880	2	14.1	41.9	4.58	214	1.2	11.6	33.9	3.78	170	10.9	31.4	3.56	234					10.9	31.4	3.56	234		3179.26	563.699		721.535		700		1421.53				53.1814
32	m	77	100	75	169	26.2596	58	10		110	270	380	2	15.2	44.7	5.25	256	1.02	13.9	39.8	4.68	196	12.9	38.1	4.38	228					12.9	38.1	4.38	228		3018.31	258.145		456.718		700		1156.72				44.0494
12	f	78	95	75	170	25.9516	54	10		520	120	640	4	12.5	36.8	4.25	253	1.11	9.8	28.4	3.43	226	10.7	31.7	3.71	263					10.7	31.7	3.71	263		2664.06	575.437		383.625		1400		1783.62				68.729
40	m	78	95	65	168	23.03	58	12.5		525	120	645	4	12.9	37.8	4.02	140	1.03	10.3	29	3.16	103	8.3	23.9	2.65	120	10	29	3.25	150	10	29	3.25	150		2696.41	543.463		606.17		1400		2006.17				87.111
1	f	79	60	64	166	23.2254	50	12.5		215	280	495	2	12	39.1	4.5	158	1.32	11.4	34.2	4.11	148	11.4	34.6	4.2	189					11.4	34.6	4.2	189		2300.18	115.009		115.009		700		815.009				35.0912
9	f	79	100	70	168	24.8016	44	10		310	150	460	0	12.4	38	4.55	253	1.1	10.1	31.3	3.71	285	9.7	30	3.6	364					9.7	30	3.6	364		2498.66	463.461		544.063		0		544.063				21.9366
25	m	79	85	81	175	26.449				490	190	680	2	15.8	44	5.31	227	1.07	10.2	26.6	3.19	168	8.6	24.7	2.89	190	12.4	36.4	4.08	315	12.4	36.4	4.08	315		3211.45	1138.24		691.072		700		1391.07
[truncated: 5 more columns]

## Sheet: Inflitrated hip age  60-69
Patient no	Gender	Age	Operative time	Weight	Height	BMI	Acetabulum size	Stem size	Drain output day 1	Drain output day 2	Total	Blood transfusion no of units	Initial					Day 1				Day 4				Day 6				Discharge					Blood volume	Blood loss at 24 hours			Blood loss at discharge			Blood transfusion ml		Total blood loss at discharge				Blood loss corrected for BMI
													Hb	HTC	RBC	PLT	INR	Hb	HTC	RBC	PLT	Hb	HTC	RBC	PLT	Hb	HTC	RBC	PLT	Hb	HTC	RBC	PLT
40	m	61	85	90	180	27.7778	60	12.5	370	360	730	0	16.2	48.8	5.45	211	1.11	12	36.4	3.96	145	11.1	33.2	3.6	204					11.1	33.2	3.6	204		3501.17	907.71			1102.22			0		1102.22				39.6799
13	f	62	75	68	172	22.9854	52	10	430	140	570	5	14.1	39.4	4.51	275	1.11	10.6	29.6	3.48	167	7.2	20.4	2.36	182	10.6	31.3	3.59	258	10.6	31.3	3.59	258		2432.5	603.812			603.812			1750		2353.81				102.405
21	f	62	95	93	174	30.7174	58	12.5	170	190	360	0	15.5	46.6	5.33	314	1.12	11.6	34.5	4.07	269	10.6	31.5	3.62	341					10.6	31.5	3.62	341		3259.5	820.133			1030.42			0		1030.42				33.5453
51	m	62	95	108	188	30.5568	56	13.5	495	30	525	2	12.5	38	4.21	332	0.85	10.9	31.3	3.58	173	10.3	29.7	3.36	315					10.3	29.7	3.36	315		4080.59	522.315			718.184			700		1418.18				46.4114
54	m	62	95	100	184	29.5369	60	18	300	100	400	0	15.1	44.6	4.82	258	0.93	11.3	32.9	3.63	184	10.1	29.3	3.24	232					10.1	29.3	3.24	232		3823.07	962.096			1265.92			0		1265.92				42.8589
7	f	63	95	62	164	23.0518			580	160	740	2	13.1	39.5	4.51	384	1.01	9.2	27.2	3.16	291	10.3	30.8	3.59	335					10.3	30.8	3.59	335		2234.02	665.089			477.5			700		1177.5				51.0807
49	m	63	80	80	177	25.5354	56	15	570	240	810	2	16.5	49.1	4.85	160	0.87	12.3	36	3.9	126	10.7	31.4	3.25	159					10.7	31.4	3.25	159		3179.26	809.267			1117.56			700		1817.56				71.1779
55	m	64	80	86	170	29.7578	50	12.5	430	130	560	2	16.5	47.2	5.31	208	1.04	13.5	39.5	4.52	181	12.3	35.7	4.04	211					12.3	35.7	4.04	211		3372.4	613.164			858.43			700		1558.43				52.3705
15	f	65	100	76	164	28.257	60	12.5	375	180	555	0	14.3	43.5	5.15	183	1.02	11.3	34.5	4.1	156	10.5	32.1	3.81	191					10.5	32.1	3.81	191		2697.14	565.833			716.722			0		716.722				25.3644
46	m	67	105	96	178	30.2992	56	13	110	120	230	0	16.1	44.7	5.24	201	1.05	12.4	37	4.25	157	11.4	33.4	3.87	212					11.4	33.4	3.87	212		3694.31	849.002			1078.46			0		1078.46				35.5937
4	f	68	90	62	163	23.3355			500	150	650	0	14.5	42.5	4.84	239	1.19	11.4	34.1	3.79	180	10.2	30.7	3.39	210					10.2	30.7	3.39	210		2234.02	477.618			662.502			0		662.502				28.3903
1	f	69	60	55	156	22.6003	50	11	310	90	400	4	15.1	45.9	4.98	205	0.86	10.4	30.8	3.44	124	7.9	23.8	2.62	155	11.4	33.8	3.83	240	11.4	33.8	3.83	240		2002.46	623.281			490.668			1400		1890.67				83.6569
45	m	69	75	74	169	25.9095	60	11	330	140	470	0	14.5	42.2	4.75	188	1.01	11.2	33.1	3.81	157	11.2	33.1	3.7	204					11.2	33.1	3.7	204		2986.12	679.6			679.6			0		679.6				26.2298
									KS	KS	KS		k-S 0.08			0.43		KS				KS

## Sheet: Not Infiltrated hip age 60-69
Patient no	Gender	Age	Operative time	Weight	Height	BMI	Acetabulum size	Stem size		Drain output day 1	Drain output day 2	Total	Blood transfusion no of units	Initial					Day 1				Day 4				Day 6				Discharge					Blood volume	Blood loss at 24 hours		Blood loss at discharge		Blood transfusion ml		Total blood loss at discharge				Blood loss corrected for BMI
														Hb	HTC	RBC	PLT	INR	Hb	HTC	RBC	PLT	Hb	HTC	RBC	PLT	Hb	HTC	RBC	PLT	Hb	HTC	RBC	PLT	men
44	m	60	90	94	182	28.3782	60	17.5		720	220	940	2	15.9	44.9	4.88	211	1.03	12.6	35.3	3.59	155	11.6	33.1	3.64	192					11.6	33.1	3.64	192		3629.93	753.381		981.678		700		1681.68				59.2595
18	f	61	115	75	171	25.6489	56	13.5		430	140	570	2	14.7	44.7		212	0.9	12.5	37.6	4.51	162	10.3	31	3.69	229					10.3	31	3.69	229		2664.06	398.703		797.406		700		1497.41				58.3809
39	m	61	110	84	178	26.5118	60	10		360	300	660	0	14.6	43		178	0.85	10.4	31	3.43	185	11.3	33.1	3.71	139					11.3	33.1	3.71	139		3308.03	951.624		747.704		0		747.704				28.2027
3	f	62	95	70	162	26.6728				440	180	620	4	13	38.5	4.42	216	0.99	7.6	22.7	2.51	138	9.1	27.1	3.15	132	9.9	29.4	3.44	233	9.9	29.4	3.44	233		2498.66	1037.9		595.834		1400		1995.83				74.8267
31	m	62	80	64	166	23.2254	60	15		520	210	730	2	14	40.3	4.39	252	1.05	11.3	32.8	3.6	189	9.5	29.4	3.11	214					9.5	29.4	3.11	214		2664.22	513.814		856.357		700		1556.36				67.0109
42	m	63	100	98	185	28.634	62	17.5		470	95	565	2	15.5	43.5	4.81	183	0.92	12.2	34.3	3.89	144	11	31.1	3.49	197					11	31.1	3.49	197		3758.69	800.237		1091.23		700		1791.23				62.556
17	f	64	70	62	164	23.0518	58	12.5		320	160	480	2	13.1	38.4	4.36	425	0.84	10.6	31.2	3.56	305	13.2	38.6	4.4	319					13.2	38.6	4.4	319		2234.02	426.339		-17.0536		700		682.946				29.6267
5	f	65	105	71	167	25.4581	54	10		330	190	520	2	11.5	36.1	4.11	401	1.11	10.8	32.9	3.9	309	10.3	32.1	3.72	404					10.3	32.1	3.72	404		2531.74	154.106		264.182		700		964.182				37.8733
20	f	65	100	82	169	28.7105	52	10		320	130	450	0	13.7	41.1	4.7	225	0.95	11.5	33	3.89	168	10.3	30.5	3.61	201					10.3	30.5	3.61	201		2895.62	464.99		718.621		0		718.621				25.0299
13	f	67	115	90	176	29.0548	54	7.5		400	450	850	2	13.1	40.6	4.63	343	0.96	10.3	31.4	3.52	238	9	28.2	3.11	254	9.9	30.1	3.49	357	9.9	30.1	3.49	357		3160.26	675.476		771.973		700		1471.97				50.662
22	m	67	95	100	184	29.5369				260	80	340	0	13.7	40.2	4.43	181	1.02	12.2	34.8	3.82	142	9.9	28.7	3.24	218					9.9	28.7	3.24	218		3823.07	418.584		1060.41		0		1060.41				35.9013
34	m	68	85	65	169	22.7583	58	15		610	200	810	2	12.6	37.6	4.12	332	1.1	11.1	32.9	3.73	256	9.8	29.7	3.16	305					9.8	29.7	3.16	305		2696.41	321.001		599.203		700		1299.2				57.087
[truncated: 5 more columns]

## Sheet: Inflitrated hip
Patient no	Gender	Age	Operative time	Weight	Height	BMI	Acetabulum size	Stem size	Drain output day 1	Drain output day 2	Total	Blood transfusion no of units	Initial					Day 1				Day 4				Day 6				Discharge					Blood volume	Blood loss at 24 hours			Blood loss at discharge			Blood transfusion ml		Total blood loss at discharge				Blood loss corrected for BMI
													Hb	HTC	RBC	PLT	INR	Hb	HTC	RBC	PLT	Hb	HTC	RBC	PLT	Hb	HTC	RBC	PLT	Hb	HTC	RBC	PLT
1	f	69	60	55	156	22.6003	50	11	310	90	400	4	15.1	45.9	4.98	205	0.86	10.4	30.8	3.44	124	7.9	23.8	2.62	155	11.4	33.8	3.83	240	11.4	33.8	3.83	240		2002.46	623.281			490.668			1400		1890.67				83.6569
2	f	59	80	64	165	23.5078	46	10	300	190	490	0	14.2	42.1	4.53	302	1.1	10.6	31.2	3.42	240	9.2	28.1	2.94	253	9.8	30.4	3.18	388	9.8	30.4	3.18	388		2300.18	583.144			712.731			0		712.731				30.3189
3	f	71	115	85	165	31.2213			355	260	615	2	13.7	40.8	4.51	164	1.14	9.9	29.2	3.34	119	11.4	32.9	3.73	132					11.4	32.9	3.73	132		2994.86	830.691			502.787			700		1202.79				38.5245
4	f	68	90	62	163	23.3355			500	150	650	0	14.5	42.5	4.84	239	1.19	11.4	34.1	3.79	180	10.2	30.7	3.39	210					10.2	30.7	3.39	210		2234.02	477.618			662.502			0		662.502				28.3903
5	f	72	95	70	163	26.3465			200	130	330	2	13.6	41.5	5.21	449	1.03	12.9	39.8	5.07	399	13.7	41.8	5.14	393					13.7	41.8	5.14	393		2498.66	128.607			-18.3725			700		681.628				25.8717
6	f	71	105	68	173	22.7204			250	180	430	2	11.7	35.4	4.16	256	1.01	9.8	28.9	3.53	2.6	9.1	27.4	3.22	211					9.1	27.4	3.22	211		2432.5	395.022			540.556			700		1240.56				54.6009
7	f	63	95	62	164	23.0518			580	160	740	2	13.1	39.5	4.51	384	1.01	9.2	27.2	3.16	291	10.3	30.8	3.59	335					10.3	30.8	3.59	335		2234.02	665.089			477.5			700		1177.5				51.0807
8	f	78	125	85	169	29.7609			320	170	490	2	11.7	35.6	4.06	248	1	9.9	29.7	3.39	160	9.1	27.6	3.21	225					9.1	27.6	3.21	225		2994.86	460.748			665.524			700		1365.52				45.8832
9	f	58	90	86	168	30.4705			220	50	270	2	13.1	38.8	4.54	287	1.01	11.4	33.4	3.84	180	10.4	30.3	3.58	300					10.4	30.3	3.58	300		3027.94	392.939			624.079			700		1324.08				43.4544
10	f	82	90	88	175	28.7347			310	320	630	2	11.5	37	4.57	247	1.17	10	29.9	3.72	201	9.3	29.6	3.49	224	10.3	32	3.88	356	10.3	32	3.88	356		3094.1	403.579			322.863			700		1022.86				35.5968
11	f	81	95	75	165	27.5482			320	120	440	2	12.5	36	4.37	160	1.25	11.9	35.1	4.22	205	12.4	36.2	4.2	209					12.4	36.2	4.2	209		2664.06	127.875			21.3125			700		721.312				26.1836
12	f	75	100	67	168	23.7387	50	11	280	160	440	2	13.6	41.2	4.67	264	1.03	9.6	29	3.18	163	9.2	28.1	3.09	203	9.2	29.1	3.12	312	9.2	29.1	3.12	312		2399.42	705.712			776.283			700		1476.28				62.189
13	f	62	75	68	172	22.9854	52	10	430	140	570	5	14.1	39.4	4.51	275	1.11	10.6	29.6	3.48	167	7.2	20.4	2.36	182	10.6	31.3	3.59	258	10.6	31.3	3.59	258		2432.5	603.812			603.812			1750		2353.81				102.405
14	f	76	55	56	161	21.6041	52	9	500	300	800	2	13.1	39.1	4.44	338	1.08	10.4	30	3.54	225	8.5	25.3	2.78	187	11.4	34.1	3.71	329	11.4	34.1	3.71	329		2035.54	419.538			264.154			700		964.154				44.6283
15	f	65	100	76	164	28.257	60	12.5	375	180	555	0	14.3	43.5	5.15	183	1.02	11.3	34.5	4.1	156	10.5	32.1	3.81	191					10.5	32.1	3.81	191		2697.14	565.833			716.722			0		716.722				25.3644
16	f	70	65	65	169	22.7583	58	11	470	140	610	2	12.9	39.3	4.83	456	1.06	9.2	28.3	3.41	208	11.3	34.9	4.06	228					11.3	34.9	4.06	228		2333.26	669.23			289.397			700		989.397				43.4741
17	f	54	80	94	176	30.3461	56	12.5	380	80	460	2	14.3	43	4.47	185	1.02	11.4	32.4	3.64	133	10.3	30.6	3.4	181					10.3	30.6	3.4	181		3292.58	667.727			921.002			700		1621				53.4172
18	f	75	95	75	168	26.5731	52	7.5	520	150	670	2	12.7	37.3	4.33	338	1.2	12.2	36.4	4.28	271	12.9	37.5	4.44	351					12.9	37.5	4.44	351		2664.06	104.884			-41.9537			700		658.046				24.7636
19	f	70	80	70	174	23.1206	52	10	300	100	400	0	13.8	39.7	4.61	153	1.1	10.8	31.7	3.49	183	10.9	31.9	3.57	137					10.9	31.9	3.57	137		2498.66	543.187			525.081			0		525.081				22.7105
20	f	73	90	64	166	23.2254	52	12.5	290	265	555	2	13.2	39.1	4.08	166	1.17	11.6	33.4	3.74	107	10.2	29.4	3.25	140					10.2	29.4	3.25	140		2300.18	278.81			522.768			700		1222.77				52.6478
21	f	62	95	93	174	30.7174	58	12.5	170	190	360	0	15.5	46.6	5.33	314	1.12	11.6	34.5	4.07	269	10.6	31.5	3.62	341					10.6	31.5	3.62	341		3259.5	820.133			1030.42			0		1030.42				33.5453
22	f	72	105	83	166	30.1205	50	10	220	170	390	0	13.1	39.6	4.86	356	1.08	10.1	30.8	3.76	229	9.6	29.9	3.48	225					9.6	29.9	3.48	225		2928.7	670.694			782.477			0		782.477				25.9782
23	f	53	100	65	166	23.5883	54	11	340	120	460	2	12.7	39	4.48	262	1.09	12.1	36.9	4.28	172	10.2	31.4	3.62	202					10.2	31.4	3.62	202		2333.26	110.233			459.303			700		1159.3				49.1473
24	f	72	80	65	168	23.03	52	12.5	230	100	330	2	12.7	38.5	4.94	378	0.85	10.6	31.4	3.94	241	10.2	31	3.82	321					10.2	31	3.82	321		2333.26	385.815			459.303			700		1159.3				50.3387
25	f	72	90	72	167	25.8166	56	15	385	80	465	2	13.6	41.5	4.49	227	0.96	12.7	37.8	4.17	175	12.7	37.7	4.18	177					12.7	37.7	4.18	177		2564.82	169.731			169.731			700		869.731				33.6888
26	f	75	110	70	169	24.5089	56	15	310	240	550	2	11.9	37.9	4.92	418	0.92	9.7	30.7	3.95	285	10.6	33.2	4.26	327					10.6	33.2	4.26	327		2498.66	461.937			272.963			700		972.963				39.6983
27	f	86	95	65	168	23.03	50	10	450	80	530	2	12.1	35.7	4.1	194	1.1	9	26.3	3.07	154	11.2	33.2	3.91	170					11.2	33.2	3.91	170		2333.26	597.777			173.548			700		873.548				37.9308
28	f	82	100	70	169	24.5089	48	10	80	130	210	2	12.3	37.9	4.22	169	0.94	12	36.2	4.17	135	10.9	33	3.63	138					10.9	33	3.63	138		2498.66	60.9429			284.4			700		984.4				40.1649
29	f	52	120	130	185	37.9839	60	13.5	440	330	770	2	12.4	37.6	4.31	262	0.96	11.5	34	3.95	216	11.3	34.1	3.93	258					11.3	34.1	3.93	258		4483.47	325.413			397.727			700		1097.73				28.8998
30	f	73	60	62	162	23.6244	54	12.5	575	210	785	4	15	45.2	5.25	204	0.94	12.1	35.2	4	132	10.2	30	3.46	170					10.2	30	3.46	170		2234.02	431.91			714.886			1400		2114.89				89.5211
31	f	79	75	75	168	26.5731	54	7.5	270	110	380	2	13.6	40.8	4.47	247	0.9	12.1	35.8	3.93	198	10.3	30.7	3.45	241					10.3	30.7	3.45	241		2664.06	293.83			646.426			700		1346.43				50.6687
32	f	47	70	48	155	19.9792	46	7.5	330	180	510	2	11.9	35.9	4.06	321	0.98	10.8	32.5	3.83	240	11	32.5	3.73	240					11	32.5	3.73	240		1770.9	163.696			133.933			700		833.933				41.7401
33	f	74	85	70	168	24.8016	56	12.5	350	180	530	0	14	42.2	4.74	322	1.02	11.2	33.7	3.76	255	10.2	30.6	3.4	318					10.2	30.6	3.4	318		2498.66	499.732			678.208			0		678.208				27.3453
34	m	55	90	104	186	30.0613			300	160	460	0	16	44.1	4.9	212	0.96	11.8	33.8	3.79	254	11	33.1	3.54	303					11	33.1	3.54	303		3951.83	1037.35			1234.95			0		1234.95				41.081
35	m	72	115	90	178	28.4055			120	70	190	2	15.1	44.6	5.15	282	1.1	14.1	42.4	4.77	189	13.7	38.9	4.47	267					13.7	38.9	4.47	267		3501.17	231.865			324.611			700		1024.61				36.0709
36	m	76	95	88	173	29.4029			535	120	655	0	13.6	42.1	4.34	189	1.02	11.5	34.7	3.65	138	11.1	34.3	3.53	176					11.1	34.3	3.53	176		3436.78	530.68			631.762			0		631.762				21.4864
37	m	73	110	76	173	25.3934			290	80	370	2	14.6	42.3	4.46	178	1.05	9.6	27.8	3.04	146	11	32.1	3.56	193					11	32.1	3.56	193		3050.5	1044.69			752.179			700		1452.18				57.1872
38	m	73	100	78	174	25.763			450	170	620	4	14.8	43	4.58	260	1.05	10.5	31.3	3.45	177	8.8	26.5	2.91	261	10	29.7	3.2	321	10	29.7	3.2	321		3114.88	905			1010.23			1400		2410.23				93.5541
39	m	74	80	80	181	24.4193			470	180	650	0	14.2	41.2			1.19	10.8	31.5	3.87	112	10.8	31.6	3.74	178					10.8	31.6	3.74	178		3179.27	761.233			761.233			0		761.233				31.1734
40	m	61	85	90	180	27.7778	60	12.5	370	360	730	0	16.2	48.8	5.45	211	1.11	12	36.4	3.96	145	11.1	33.2	3.6	204					11.1	33.2	3.6	204		3501.17	907.71			1102.22			0		1102.22				39.6799
41	m	77	100	75	168	26.5731	56	12.5	340	120	460	4	12.3	37.2	4.17	220	1.04	10.5	30.4	3.58	159	8.1	23.7	2.73	203	10.4	30.8	3.58	244	10.4	30.8	3.58	244		3018.31	441.704			466.243			1400		1866.24				70.2305
42	m	51	80	85	179	26.5285	58	12.5	590	140	730	0	16.1	45.3	4.73	246	1.04	12.6	35.9	3.63	171	11.8	33.7	3.53	186					11.8	33.7	3.53	186		3340.22	726.134			892.107			0		892.107				33.6282
43	m	70	90	110	184	32.4905	62	17.5	250	170	420	1	14.8	44	4.73	159	1.1	10.4	32	3.37	168	9.8	29.7	3.02	200					9.8	29.7	3.02	200		4144.97	1232.29			1400.33			350		1750.33				53.8719
44	m	54	105	85	176	27.4406	58	15	360	160	520	0	16.5	47.6	5.64	194	1.01	13.5	39.3	4.68	155	10.5	29.4	3.54	178					10.5	29.4	3.54	178		3340.21	607.312			1214.62			0		1214.62				44.2637
45	m	69	75	74	169	25.9095	60	11	330	140	470	0	14.5	42.2	4.75	188	1.01	11.2	33.1	3.81	157	11.2	33.1	3.7	204					11.2	33.1	3.7	204		2986.12	679.6			679.6			0		679.6				26.2298
46	m	67	105	96	178	30.2992	56	13	110	120	230	0	16.1	44.7	5.24	201	1.05	12.4	37	4.25	157	11.4	33.4	3.87	212					11.4	33.4	3.87	212		3694.31	849.002			1078.46			0		1078.46				35.5937
47	m	57	105	80	178	25.2493	58	12.5	600	30	630	2	15.2	43.8	4.89	189	0.91	12.7	37.9	4.06	139	13.9	39.8	4.38	134					13.9	39.8	4.38	134		3179.27	522.905			271.911			700		971.911				38.4925
48	m	77	75	65	168	23.03	58	15	580	180	760	0	14.9	44.9	5.01	210	1.14	10.9	33.7	3.72	135	10.4	32.1	3.54	174					10.4	32.1	3.54	174		2696.41	723.869			814.353			0		814.353				35.3604
49	m	63	80	80	177	25.5354	56	15	570	240	810	2	16.5	49.1	4.85	160	0.87	12.3	36	3.9	126	10.7	31.4	3.25	159					10.7	31.4	3.25	159		3179.26	809.267			1117.56			700		1817.56				71.1779
50	m	74	80	75	171	25.6489	54	10	300	180	480	2	14	40.9	4.44	262	0.96	12.9	36.3	4.01	180	11.5	33.6	3.62	218					11.5	33.6	3.62	218		3018.31	237.153			538.984			700		1238.98				48.3055
51	m	62	95	108	188	30.5568	56	13.5	495	30	525	2	12.5	38	4.21	332	0.85	10.9	31.3	3.58	173	10.3	29.7	3.36	315					10.3	29.7	3.36	315		4080.59	522.315			718.184			700		1418.18				46.4114
52	m	76	80	95	186	27.4598	60	12.5	470	140	610	2	13.9	40.8	4.39	161	0.96	12.8	36.1	4.02	137	12.6	36.2	3.88	157					12.6	36.2	3.88	157		3662.12	289.808			342.5			700		1042.5				37.9646
53	m	46	110	90	180	27.7778	62	18	485	110	595	0	14.1	43.5	5.16	345	0.89	10.3	31.9	3.84	254	9.9	30.6	3.68	240					9.9	30.6	3.68	240		3501.17	943.577			1042.9			0		1042.9				37.5444
54	m	62	95	100	184	29.5369	60	18	300	100	400	0	15.1	44.6	4.82	258	0.93	11.3	32.9	3.63	184	10.1	29.3	3.24	232					10.1	29.3	3.24	232		3823.07	962.096			1265.92			0		1265.92				42.8589
55	m	64	80	86	170	29.7578	50	12.5	430	130	560	2	16.5	47.2	5.31	208	1.04	13.5	39.5	4.52	181	12.3	35.7	4.04	211					12.3	35.7	4.04	211		3372.4	613.164			858.43			700		1558.43				52.3705

## Sheet: Not Infiltrated hip
Patient no	Gender	Age	Operative time	Weight	Height	BMI	Acetabulum size	Stem size		Drain output day 1	Drain output day 2	Total	Blood transfusion no of units	Initial					Day 1				Day 4				Day 6				Discharge					Blood volume	Blood loss at 24 hours		Blood loss at discharge		Blood transfusion ml		Total blood loss at discharge				Blood loss corrected for BMI
														Hb	HTC	RBC	PLT	INR	Hb	HTC	RBC	PLT	Hb	HTC	RBC	PLT	Hb	HTC	RBC	PLT	Hb	HTC	RBC	PLT	men
1	f	79	60	64	166	23.2254	50	12.5		215	280	495	2	12	39.1	4.5	158	1.32	11.4	34.2	4.11	148	11.4	34.6	4.2	189					11.4	34.6	4.2	189		2300.18	115.009		115.009		700		815.009				35.0912
2	f	72	90	67	167	24.0238	52	12.5		370	220	590	2	12.8	37.4	4.3	239	1.04	9.7	28.4	3.3	202	11.1	32.9	3.74	184					11.1	32.9	3.74	184		2399.42	581.109		318.673		700		1018.67				42.4026
3	f	62	95	70	162	26.6728				440	180	620	4	13	38.5	4.42	216	0.99	7.6	22.7	2.51	138	9.1	27.1	3.15	132	9.9	29.4	3.44	233	9.9	29.4	3.44	233		2498.66	1037.9		595.834		1400		1995.83				74.8267
4	f	70	75	55	163	20.7008	56	12.5		280	120	400	2	13.9	41.4	4.63	351	1	11.7	34.7	4.12	246	10.6	32.6	3.76	301					10.6	32.6	3.76	301		2002.46	316.936		475.404		700		1175.4				56.7805
5	f	65	105	71	167	25.4581	54	10		330	190	520	2	11.5	36.1	4.11	401	1.11	10.8	32.9	3.9	309	10.3	32.1	3.72	404					10.3	32.1	3.72	404		2531.74	154.106		264.182		700		964.182				37.8733
6	f	54	70	67	164	24.9108	52	7.5		430	180	610	2	13.1	39	4.45	209	1.05	12.3	35.6	4.11	202	10.5	31.7	3.51	194					10.5	31.7	3.51	194		2399.42	146.529		476.22		700		1176.22				47.2174
7	f	71	80	60	158	24.0346	50	10		390	240	630	2	12.9	38.1	4.27	290	1	12.5	37.1	4.3	204	13.1	37.8	4.29	261					13.1	37.8	4.29	261		2167.86	67.2203		-33.6102		700		666.39				27.7263
8	f	54	65	56	158	22.4323	44	9		210	150	360	2	14.2	42.5	4.99	188	1.11	11.9	34.7	4.19	130	10.3	30.2	3.6	149					10.3	30.2	3.6	149		2035.54	329.7		559.056		700		1259.06				56.1269
9	f	79	100	70	168	24.8016	44	10		310	150	460	0	12.4	38	4.55	253	1.1	10.1	31.3	3.71	285	9.7	30	3.6	364					9.7	30	3.6	364		2498.66	463.461		544.063		0		544.063				21.9366
10	f	70	110	102	178	32.1929	54	11		290	175	465	2	13.5	39.2	4.33	234	1.08	13.1	39.6	4.54	197	10.8	33.2	3.75	265					10.8	33.2	3.75	265		3557.22	105.399		711.445		700		1411.44				43.8433
11	f	70	80	87	175	28.4082	48	7.5		450	80	530	2	15.9	45.7	5.07	333		14.4	41.2	4.62	222	13.6	39.5	4.47	287					13.6	39.5	4.47	287		3061.02	288.776		442.789		700		1142.79				40.2275
12	f	78	95	75	170	25.9516	54	10		520	120	640	4	12.5	36.8	4.25	253	1.11	9.8	28.4	3.43	226	10.7	31.7	3.71	263					10.7	31.7	3.71	263		2664.06	575.437		383.625		1400		1783.62				68.729
13	f	67	115	90	176	29.0548	54	7.5		400	450	850	2	13.1	40.6	4.63	343	0.96	10.3	31.4	3.52	238	9	28.2	3.11	254	9.9	30.1	3.49	357	9.9	30.1	3.49	357		3160.26	675.476		771.973		700		1471.97				50.662
14	f	75	60	60	163	22.5827	50	7.5		270	140	410	2	13.3	40.3	4.87	207	1.06	9.2	28.1	3.42	171	11.1	33.9	4.09	174					11.1	33.9	4.09	174		2167.86	668.287		358.593		700		1058.59				46.8763
15	f	81	75	60	165	22.0386	54	12.5		500	130	630	3	12.4	38.3	4.49	206	0.86	11.9	33.5	4.25	131	9.6	29.9	3.59	188	12.9	39.1	4.52	342	12.9	39.1	4.52	342		2167.86	87.4137		-87.4137		1050		962.586				43.6774
16	f	71	90	73	169	25.5593	56	12.5		450	180	630	2	13.5	40	4.7	199	0.94	11.5	33.5	3.99	179	10.4	31.3	3.72	206					10.4	31.3	3.72	206		2597.9	384.874		596.555		700		1296.55				50.7273
17	f	64	70	62	164	23.0518	58	12.5		320	160	480	2	13.1	38.4	4.36	425	0.84	10.6	31.2	3.56	305	13.2	38.6	4.4	319					13.2	38.6	4.4	319		2234.02	426.339		-17.0536		700		682.946				29.6267
18	f	61	115	75	171	25.6489	56	13.5		430	140	570	2	14.7	44.7		212	0.9	12.5	37.6	4.51	162	10.3	31	3.69	229					10.3	31	3.69	229		2664.06	398.703		797.406		700		1497.41				58.3809
19	f	73	80	70	166	25.4028	52	10		345	190	535	2	14.4	43.5	5.44	378	0.92	13.3	38.6	4.89	299	13.2	37.9	4.89	376					13.2	37.9	4.89	376		2498.66	190.87		208.222		700		908.222				35.7528
20	f	65	100	82	169	28.7105	52	10		320	130	450	0	13.7	41.1	4.7	225	0.95	11.5	33	3.89	168	10.3	30.5	3.61	201					10.3	30.5	3.61	201		2895.62	464.99		718.621		0		718.621				25.0299
21	m	87	90	80	175	26.1224	54	10		510	390	900	2	11.9	35.5		256	1.1	10.9	31.9	3.75	158	10.7	31.9	3.71	218					10.7	31.9	3.71	218		3179.26	267.165		320.598		700		1020.6				39.0698
22	m	67	95	100	184	29.5369				260	80	340	0	13.7	40.2	4.43	181	1.02	12.2	34.8	3.82	142	9.9	28.7	3.24	218					9.9	28.7	3.24	218		3823.07	418.584		1060.41		0		1060.41				35.9013
23	m	59	95	102	187	29.1687				260	125	385	0	14.7	45	4.88	208	1.02	12.4	37.6	4.18	158	10.7	31.4	3.55	173					10.7	31.4	3.55	173		3887.45	608.24		1057.81		0		1057.81				36.2652
24	m	77	95	80	173	26.7299				650	230	880	2	14.1	41.9	4.58	214	1.2	11.6	33.9	3.78	170	10.9	31.4	3.56	234					10.9	31.4	3.56	234		3179.26	563.699		721.535		700		1421.53				53.1814
25	m	79	85	81	175	26.449				490	190	680	2	15.8	44.9	5.31	227	1.07	10.2	26.6	3.19	168	8.6	24.7	2.89	190	12.4	36.4	4.08	315	12.4	36.4	4.08	315		3211.45	1138.24		691.072		700		1391.07				52.5946
26	m	74	105	82	175	26.7755				460	180	640	0	13.9	41.8			0.95	11.1	33.3	3.93	221	10.6	31.5	3.69	289					10.6	31.5	3.69	289		3243.64	653.396		770.074		0		770.074				28.7604
27	m	73	95	84	181	25.6402				70	305	375	0	14	42.7	4.77	190	1	11.6	34.8	3.93	160	10.4	31.5	3.65	212					10.4	31.5	3.65	212		3308.03	567.09		850.635		0		850.635				33.1758
28	m	57	120	94	181	28.6927	60	13.5		440	280	720	2	16	47.9	5.46	243	1.07	12.5	36.6	4.4	202	11.6	35.1	4.04	261					11.6	35.1	4.04	261		3629.93	794.046		998.23		700		1698.23				59.1869
29	m	75	105	95	183	28.3675	60	12.5		670	240	910	2	13.3	40.8	4.75	148	1.11	12.9	38.5	4.59	122	11.3	34.2	4.02	143					11.3	34.2	4.02	143		3662.12	110.139		550.694		700		1250.69				44.0889
30	m	75	90	63	167	22.5896	52	10		465	90	555	2	14.6	41.8	4.39	180	0.99	14	40.2	4.34	146	10.8	32.8	3.42	189					10.8	32.8	3.42	189		2632.03	108.166		685.049		700		1385.05				61.3137
31	m	62	80	64	166	23.2254	60	15		520	210	730	2	14	40.3	4.39	252	1.05	11.3	32.8	3.6	189	9.5	29.4	3.11	214					9.5	29.4	3.11	214		2664.22	513.814		856.357		700		1556.36				67.0109
32	m	77	100	75	169	26.2596	58	10		110	270	380	2	15.2	44.7	5.25	256	1.02	13.9	39.8	4.68	196	12.9	38.1	4.38	228					12.9	38.1	4.38	228		3018.31	258.145		456.718		700		1156.72				44.0494
33	m	48	80	80	174	26.4236	60	12		405	220	625	0	14.7	42.6	5.11	282	1.1	11.7	34.8	4.19	222	10.2	29.6	3.58	301					10.2	29.6	3.58	301		3179.26	648.829		973.244		0		973.244				36.8324
34	m	68	85	65	169	22.7583	58	15		610	200	810	2	12.6	37.6	4.12	332	1.1	11.1	32.9	3.73	256	9.8	29.7	3.16	305					9.8	29.7	3.16	305		2696.41	321.001		599.203		700		1299.2				57.087
35	m	59	105	109	186	31.5065	54	10		275	130	405	2	14.3	43.1	4.81	258	0.99	13.4	36	3.97	162	13.1	38	4.32	268					13.1	38	4.32	268		4112.78	258.846		345.128		700		1045.13				33.1718
36	m	70	95	72	169	25.2092	62	17.5		365	115	480	2	15.5	45.6	5.17	140	1.31	10.6	30.9	3.5	91	9.3	27.5	3.18	141					9.3	27.5	3.18	141		2921.74	923.647		1168.7		700		1868.7				74.1276
37	m	70	85	70	170	24.2215	58	15		290	120	410	0	16.4	46.4	5.34	230	1.01	10.7	30.9	3.55	161	10.2	30.3	3.33	206					10.2	30.3	3.33	206		2857.36	993.108		1080.22		0		1080.22				44.5978
38	m	47	100	93	183	27.7703	60	12.5		390	270	660	0	15	42.6	5.1	292	0.92	11.1	32.2	3.83	231	10.5	30.1	3.48	326					10.5	30.1	3.48	326		3597.74	935.412		1079.32		0		1079.32				38.866
39	m	61	110	84	178	26.5118	60	10		360	300	660	0	14.6	43		178	0.85	10.4	31	3.43	185	11.3	33.1	3.71	139					11.3	33.1	3.71	139		3308.03	951.624		747.704		0		747.704				28.2027
40	m	78	95	65	168	23.03	58	12.5		525	120	645	4	12.9	37.8	4.02	140	1.03	10.3	29	3.16	103	8.3	23.9	2.65	120	10	29	3.25	150	10	29	3.25	150		2696.41	543.463		606.17		1400		2006.17				87.111
41	m	70	80	83	176	26.7949	65	11		440	200	640	0	14.9	41.8	5.15	197	1.06	12.5	35		164	11.1	31.5	3.86	210					11.1	31.5	3.86	210		3275.83	527.651		835.448		0		835.448				31.1793
42	m	63	100	98	185	28.634	62	17.5		470	95	565	2	15.5	43.5	4.81	183	0.92	12.2	34.3	3.89	144	11	31.1	3.49	197					11	31.1	3.49	197		3758.69	800.237		1091.23		700		1791.23				62.556
43	m	57	75	70	165	25.7117	58	15		420	180	600	0	13.9	41.7	4.16	357	0.82	10.7	32.2	3.19	283	9.7	28.9	2.97	364					9.7	28.9	2.97	364		2857.36	657.81		863.375		0		863.375				33.5791
44	m	60	90	94	182	28.3782	60	17.5		720	220	940	2	15.9	44.9	4.88	211	1.03	12.6	35.3	3.59	155	11.6	33.1	3.64	192					11.6	33.1	3.64	192		3629.93	753.381		981.678		700		1681.68				59.2595
[truncated: 2 more columns]

## Sheet: Bleeding correction for BMI
BMI correction in age groups									BMI correction all patients
Total blood loss:									Total blood loss: p = 0.87
1. Group 60-69 p = 0.9									a. Infiltrated (n=55): 44.33; SD = 17.57; R: 21.48 – 102.4
a. Infiltrated (n=13): 49.13; SD = 22.55; R: 25.36 – 102.4									b. Not infiltrated (n=44): 46.24; SD = 14.64; R: 21.93 – 87.11
b. Not infiltrated (n=12): 48.86; SD = 16.1; R: 25 – 74.82
2. Group 70-79 p = 0.79
a. Infiltrated (n=27): 45.1; SD = 18.1; R: 21.48 – 93.55									Total drain output: p = 0.44
b. Not infiltrated (n=22): 46.55; SD = 15.57; R: 21.93 – 87.11									a. Infiltrated (n=55): 20.11; SD = 6.6; R: 6.68 – 37.03
									b. Not infiltrated (n=44): 22.75; SD = 6; R: 11.5 – 35.6
Total drain output:
1. Group 60-69 p = 0.86
a. Infiltrated (n=13): 20.54; SD = 7.26; R: 7.59 – 32.1
b. Not infiltrated (n=12): 24; SD = 6.9; R: 11.5 – 35.6
2. Group 70-79 p = 0.35
a. Infiltrated (n=27): 20.42; SD = 6.8; R: 6.68 – 37.03
b. Not infiltrated (n=22): 22.16; SD = 5.1; R: 14.44 – 32.92
